# Supplementary material for: The integration of occupational- and household-based chronic stress among South African women employed as public hospital nurses
Source: PLoS One. 2020 May 1;15(5):e0231693. doi: 10.1371/journal.pone.0231693 (PMC7194431; doi:10.1371/journal.pone.0231693)
Supplement: S1 Dataset — (XLSX) [file pone.0231693.s002.xlsx]

## Sheet: Totals
Table 1
	Men	Women
DENOSA	12	9
NEHAWU	31	19
NUPSAW	46	19
HOSPERSA	41	14
Total	130	61	191
%	69.5187	32.6203

## Sheet: Denosa leadership gender
Table 1
Union leader	Sex	Source	Male	Female
President: Simon Hlungwani	M	https://www.denosa.org.za/Leadership.php?id=35990	1
1st Deputy President: Letsatsi Modise	M	https://twitter.com/Leslets?lang=en	1
2nd Deputy President: Thandeka Msibi	F	https://www.denosa.org.za/Leadership.php?id=35990		1
National Treasurer: Cookie Nkambule	F	https://www.denosa.org.za/Leadership.php?id=35990		1
General Secretary: Oscar Phaka	M	http://www.denosa.org.za/News_View.php?id=35782	1
Deputy General Secretary: Member Service Kwena Manamela	M	https://www.capricornfm.co.za/index.php/2019/05/29/denosa-laments-nurses-working-conditions/	1
Chairperson – KZN: Sibonelo Cele	M	https://journals.co.za/content/healthr/2005/1/EJC35440	1
Chairperson - LMP: Alfred Mpoo Makoana	M	http://www.denosa.org.za/News_View_Province.php?id=6&ids=35376	1
Chairperson – GP: Simphiwe Gada	M	https://www.denosa.org.za/Leadership.php?id=35990	1
Deputy Chair – GP: Nyameka Khumalo	F	https://www.youtube.com/watch?v=iGs1m4EIOt0		1
Chairperson - NC : Martin Taolo	M	https://www.news24.com/SouthAfrica/News/Two-nurses-assaulted-at-work-in-Northern-Cape-20150805	1
Chairperson- NW: Fina Regina Setshedi	F	http://www.denosa.org.za/Leadership.php?id=305		1
Chairperson – MP: Mzwandile Shongwe	M	https://iono.fm/e/429382	1
Chairperson – FS: Thibogang Thole	M	https://www.news24.com/SouthAfrica/Local/Express-News/union-demands-change-20170530	1
Name: Cde Thabisile Kubeka	F	https://www.facebook.com/profile.php?id=100009542752874&lst=613255696%3A100009542752874%3A1532301495		1
Chairperson – WC: Barbara Ruiters	F	https://www.news.uct.ac.za/article/-2014-03-26-who-cares-for-the-healthcare-workersa		1
Deputy Chair EC: Cde Zanele Mdliva	F	https://www.facebook.com/zanele.mdliva		1
Deputy Chair – MP: Thabitha Mahlangu	F	https://www.denosa.org.za/Leadership.php?id=35990		1
Chairperso - EC: Lulekwa Nhlebi	?	probably F
Deputy Chair NC - Gilbert Sak	M	https://www.facebook.com/eugenegilbert.sak	1
Deputy Chair NW - Grace Mokgosi	F	https://www.denosa.org.za/Leadership.php?id=35990		1
Deputy Chair KZN - Lindokuhle Zondi	M	https://www.linkedin.com/in/lindokuhle-zondi-ab2a4773/	1
			12	9	21
			57.1429	42.8571

## Sheet: Nehawu leadership gender
Table 1
Union leader	Sex	Source	Male	Female
Cde Mzwandile Makwayiba	M	http://www.nehawu.org.za/national-office-bearers.html	1
CdeMike Shingange 1stDeputy President	M	http://www.nehawu.org.za/national-office-bearers.html	1
Cde Nyameka Macanda 2nd Deputy President	F	http://www.nehawu.org.za/national-office-bearers.html		1
Cde Kgomotso Makhupola National Treasurer	F	http://www.nehawu.org.za/national-office-bearers.html		1
Cde Zola Saphetha General Secretary	M	http://www.nehawu.org.za/national-office-bearers.html	1
Cde December Mavuso Deputy General Secretary	M	http://www.nehawu.org.za/national-office-bearers.html	1
EC
Cde Sandile Nyalambisa	m	http://www.nehawu.org.za/eastern-cape-1.html	1
Cde Miki Jaceni	M	http://www.nehawu.org.za/eastern-cape-1.html	1
Cde Skhonzile Mazwi	f	http://www.nehawu.org.za/eastern-cape-1.html		1
Cde Doreen Jacobs	f	http://www.nehawu.org.za/eastern-cape-1.html		1
FS
Cde Moeketsi Napo	m	http://www.nehawu.org.za/freestate-1.html and https://allafrica.com/stories/201705010496.html	1
Cde Chabaseile Makume	m	http://www.nehawu.org.za/freestate-1.html	1
Cde Pule Mpiti	m	http://www.nehawu.org.za/freestate-1.html	1
Cde Desmond Mogotsi	m	http://www.nehawu.org.za/freestate-1.html	1
Cde Mamiki Lekhoana	f	http://www.nehawu.org.za/freestate-1.html		1
GT
Cde Lulamile Sibanda	m	http://www.nehawu.org.za/gauteng.html	1
Cde Reyneke Ditsego	m	http://www.nehawu.org.za/gauteng.html	1
Cde Tshepo Mokheranyana	m	http://www.nehawu.org.za/gauteng.html	1
Cde Gugu Mthombeni	f	http://www.nehawu.org.za/gauteng.html		1
Cde Gracia Rikhotso	f	http://www.nehawu.org.za/gauteng.html		1
KZN
Cde Siyanda Zungu	m	http://www.nehawu.org.za/kwazulu---natal-1.html	1
Cde Nobukhosi Xulu	f	http://www.nehawu.org.za/kwazulu---natal-1.html		1
Cde Makhosazana Xaba	f	http://www.nehawu.org.za/kwazulu---natal-1.html		1
Cde Phakama Ndunakazi	m	http://www.nehawu.org.za/kwazulu---natal-1.html	1
Cde Mduduzi Chiyi	m	http://www.nehawu.org.za/kwazulu---natal-1.html	1
LP
Cde Calvin Tshamano	m	http://www.nehawu.org.za/limpopo-1.html	1
Cde Lindah Nthulane	f	http://www.nehawu.org.za/limpopo-1.html		1
Cde Chris Phatlane	f	http://www.nehawu.org.za/limpopo-1.html		1
Cde Jacob Adams	m	http://www.nehawu.org.za/limpopo-1.html	1
Cde McDonald Sibuyi	m	http://www.nehawu.org.za/limpopo-1.html	1
MP
Cde Solomon Malatjie	m	http://www.nehawu.org.za/mpumalanga-1.html	1
Cde Ben Sekwane	m	http://www.nehawu.org.za/mpumalanga-1.html	1
Cde Patience Mahlangu	f	http://www.nehawu.org.za/mpumalanga-1.html		1
Cde Welcome Mnisi	m	http://www.nehawu.org.za/mpumalanga-1.html	1
Cde Dimakatso Matjie	f	http://www.nehawu.org.za/mpumalanga-1.html		1
NC
Cde Jacque Cupido	m	http://www.nehawu.org.za/northern-cape-1.html	1
Cde Mzikayise Matebese	m	http://www.nehawu.org.za/northern-cape-1.html	1
Cde Regina Manhe	f	http://www.nehawu.org.za/northern-cape-1.html		1
Cde Sabata Jonas	m	http://www.nehawu.org.za/northern-cape-1.html	1
Cde William Zikhali	m	http://www.nehawu.org.za/northern-cape-1.html	1
NW
Cde Elizabeth Sempe Mogotsi	f	http://www.nehawu.org.za/north-west-1.html		1
Cde Phillemon Mothlokodi	m	http://www.nehawu.org.za/north-west-1.html	1
Cde Mpho Sereme	f	http://www.nehawu.org.za/north-west-1.html		1
Cde Patrick Makhafane	m	http://www.nehawu.org.za/north-west-1.html	1
Cde Sam Toffies Moemi	m	http://www.nehawu.org.za/north-west-1.html	1
WC
Cde Philiswa Nzimande	f	http://www.nehawu.org.za/western-cape-1.html		1
Cde Sindile Adonis	m	http://www.nehawu.org.za/western-cape-1.html	1
Cde Vivian Ngubane	f	http://www.nehawu.org.za/western-cape-1.html		1
Cde Eric Kweleta	m	http://www.nehawu.org.za/western-cape-1.html	1
Cde Emilia Maloi	f	http://www.nehawu.org.za/western-cape-1.html		1
			31	19	50
			0.62	0.38

## Sheet: Nupsaw leadership gender
Table 1
	Source	men	women
5 men national office bearers	https://nupsaw.org.za/index.php/about/structure/national-leadership/	5	0
4 men 2 women in secretariat	https://nupsaw.org.za/index.php/about/structure/secretariat/	4	2
GP	https://nupsaw.org.za/index.php/about/structure/provincial-management/	3	2
EC	https://nupsaw.org.za/index.php/about/structure/provincial-management/	3	2
LP	https://nupsaw.org.za/index.php/about/structure/provincial-management/	4	1
NW	https://nupsaw.org.za/index.php/about/structure/provincial-management/	3	2
WC	https://nupsaw.org.za/index.php/about/structure/provincial-management/	5	5
MP	https://nupsaw.org.za/index.php/about/structure/provincial-management/	4	0
MP REC	https://nupsaw.org.za/index.php/about/structure/provincial-management/	1	0
KZN	https://nupsaw.org.za/index.php/about/structure/provincial-management/	12	3
FS	https://nupsaw.org.za/index.php/about/structure/provincial-management/	1	1
NC	https://nupsaw.org.za/index.php/about/structure/provincial-management/	1	1
		46	19	65
		73.0159	30.1587

## Sheet: Hospersa leadership gender
Table 1
	Source	Men	Women
4 men 2 women	https://www.hospersa.co.za/leadership/	4	2
GP	https://www.hospersa.co.za/provincial-offices-gauteng/	4	0
EC	https://www.hospersa.co.za/provincial-offices-eastern-cape/	4	2
LP	https://www.hospersa.co.za/provincial-offices-limpopo/	4	2
NW	https://www.hospersa.co.za/north-west/	3	3
WC	https://www.hospersa.co.za/provincial-offices-western-cape/	2	2
MP	https://www.hospersa.co.za/provincial-offices-mpumalanga/	4	2
KZN	https://www.hospersa.co.za/provincial-offices-kwazulu-natal/	5	1
FS	https://www.hospersa.co.za/provincial-offices-free-state/	6	0
NC	https://www.hospersa.co.za/provincial-offices-northern-cape/	5	0
		41	14	55
		74.5455	25.4545
